# Supplementary material for: Improved outcomes in patients with positive metal sensitivity following revision total knee arthroplasty
Source: J Orthop Surg Res. 2019 Jun 17;14:182. doi: 10.1186/s13018-019-1228-4 (PMC6580588; doi:10.1186/s13018-019-1228-4)
Supplement: Supplementary file 1 — Figure S1. Metal allergens panel. (XLSX 10 kb) [file 13018_2019_1228_MOESM1_ESM.xlsx]

## Sheet: S1
Supplementary Figure 1. Metal allergens panel
Stimulant		Concentration (mM)
	Aluminum	0.001
	Aluminum	0.01
	Aluminum	0.1
	Cobalt	0.001
	Cobalt	0.01
	Cobalt	0.1
	Chromium	0.001
	Chromium	0.01
	Chromium	0.1
	Molybdenum	0.001
	Molybdenum	0.01
	Molybdenum	0.1
	Nickel	0.001
	Nickel	0.01
	Nickel	0.1
	Vandium	0.001
	Vandium	0.01
	Vandium	0.1
	Zirconium	0.001
	Zirconium	0.01
	Zirconium	0.1
	Iron	0.001
	Iron	0.01
	Iron	0.1
	Known Stimulanr (PHA)
*PHA, Phytohemaglutin
